# Supplementary material for: Morphofunctional Assessment beyond Malnutrition: Fat Mass Assessment in Adult Patients with Phenylketonuria—Systematic Review
Source: Nutrients. 2024 Jun 11;16(12):1833. doi: 10.3390/nu16121833 (PMC11206948; doi:10.3390/nu16121833)
Supplement: Supplementary file 1 [file nutrients-16-01833-s001.zip]

Archive with 1 entries (1 files):
- nutrients-3031492-supplementary.pdf
